# Supplementary material for: Genome‐wide effect of tetracycline, doxycycline and 4‐epidoxycycline on gene expression in Saccharomyces cerevisiae
Source: Yeast. 2020 Aug 17;37(7-8):389–96. doi: 10.1002/yea.3515 (PMC7540071; doi:10.1002/yea.3515)
Supplement: Supplementary file 1 — Table S1: List of significantly differentally expressed genes upon exposure to 1.5 μL Tet Table S2: List of significantly differentally expressed genes upon exposure to 1.5 μL Dox Table S3: List of significantly differentally expressed genes upon exposure to 1.5 μL 4‐ED Table S4: GO Term enrichment of significantly expressed genes when treated with Dox Table S5: GO Term enrichment of significantly expressed genes when treated with 4‐ED [file YEA-37-389-s001.xlsx]

## Sheet: Supplemental Table 1
Table S1: List of significantly differentally expressed genes upon exposure to 1.5 µL Tet
ID	gene	Control (FPKM)	Tet (FPKM)	log2(fold_change)	q value
YML130C	YML130C	39.1221	21.9844	-0.831504	0.0195412
YGL028C	YGL028C	84.6078	47.9389	-0.819593	0.0195412
YPR192W	YPR192W	183.027	104.074	-0.814444	0.0195412
YCL048W-A	YCL048W-A	1842.58	1049.79	-0.811627	0.0195412
YBR105C	VID24	297.068	173.665	-0.77449	0.0195412
YMR291W	YMR291W	50.0549	29.6611	-0.75494	0.03322
YHR143W	YHR143W	253.107	158.256	-0.677484	0.0453
YFL008W	SMC1	15.0033	24.8205	0.726255	0.03322
YLR056W	ERG3	119.947	198.656	0.727879	0.0195412
YBR275C	YBR275C	6.41076	10.7861	0.750599	0.0453
YPR141C	KAR3	11.2071	20.0003	0.835609	0.03322
YDR507C	GIN4	9.98053	17.9865	0.849723	0.0195412
YJL115W	ASF1	55.1609	101.079	0.87377	0.0195412
YOR195W	YOR195W	18.5657	34.6311	0.899425	0.0195412
YLR183C	YLR183C	4.6869	9.70285	1.04977	0.0195412
YLR377C	FBP1	1044.06	2165.88	1.05275	0.0195412
YKR097W	PCK1	1492.43	3244.64	1.1204	0.0195412
YPL187W	MF(ALPHA)1	26.9388	58.9055	1.12871	0.0195412
YER065C	YER065C	168.55	374.16	1.15047	0.0195412
YJR095W	SFC1	452.294	1006.62	1.15419	0.0195412
YDR536W	YDR536W	92.4272	217.128	1.23215	0.0195412
YLR307C-A	YLR307C-A	23.3029	66.501	1.51287	0.0195412

## Sheet: Supplemental Table 2
Table S2: List of significantly differentally expressed genes upon exposure to 1.5 µL Dox
ID	gene	Control (FPKM)	Dox (FPKM)	log2(fold_change)	q value
YNL065W	YNL065W	47.9079	18.281	-1.38992	0.0103563
YJL133C-A	YJL133C-A	1151.1	474.112	-1.27971	0.0103563
RUF5-2	RUF5-2	2841.83	1194.31	-1.25064	0.0103563
RUF5-1	RUF5-1	2826.82	1193.06	-1.24452	0.0103563
YNR014W	YNR014W	47.4627	20.2434	-1.22935	0.0103563
YPR192W	YPR192W	185.99	86.6018	-1.10275	0.0103563
YBR105C	VID24	301.868	145.148	-1.0564	0.0103563
YOR338W	YOR338W	59.6409	30.7192	-0.957158	0.0103563
YOR360C	PDE2	58.2007	30.6056	-0.927242	0.0103563
YLR438W	CAR2	87.8628	46.5448	-0.916633	0.0103563
YML130C	YML130C	39.7532	21.2585	-0.903034	0.0103563
YPL111W	CAR1	150.288	80.553	-0.899718	0.0103563
YEL071W	YEL071W	198.423	108.094	-0.87629	0.0103563
YGL162W	YGL162W	30.1414	16.8191	-0.841646	0.0103563
YHR143W	YHR143W	257.2	144.196	-0.834857	0.0103563
YDR525W-A	YDR525W-A	230.913	130.225	-0.826338	0.0254923
YLR224W	YLR224W	83.1235	46.9305	-0.824732	0.0103563
YGL028C	YGL028C	85.9713	48.8054	-0.816813	0.0103563
YFL054C	YFL054C	86.082	49.1062	-0.809808	0.0103563
YCL048W-A	YCL048W-A	1872.32	1069.11	-0.808416	0.0103563
YMR291W	YMR291W	50.8629	29.082	-0.806486	0.0103563
YIL056W	YIL056W	51.54	29.6782	-0.796291	0.0103563
YPL095C	YPL095C	146.786	84.556	-0.795739	0.0103563
YLR286C	YLR286C	741.399	428.278	-0.791703	0.0225955
YNR002C	ATO2	552.109	319.985	-0.78695	0.0103563
YDL222C	YDL222C	900.588	530.223	-0.764266	0.028569
YLL023C	YLL023C	391.87	230.967	-0.762687	0.0103563
YMR169C	YMR169C	296.277	175.917	-0.752057	0.0174421
YIL160C	POT1	260.819	159.604	-0.708553	0.0315619
YMR271C	YMR271C	676.877	414.995	-0.7058	0.0254923
YBR068C	YBR068C	500.76	308.273	-0.699909	0.0315619
YER062C	HOR2	133.629	82.4856	-0.696015	0.0254923
YBR157C	YBR157C	296.522	183.207	-0.69466	0.0254923
YNL327W	YNL327W	54.0326	33.4784	-0.690598	0.0103563
YPR113W	YPR113W	251.461	156.284	-0.686166	0.0103563
YMR195W	YMR195W	813.081	508.852	-0.676151	0.0389882
YIL117C	YIL117C	71.6475	44.8851	-0.674682	0.0254923
YBR114W	RAD16	23.6753	14.9646	-0.661824	0.0450049
YHR139C	YHR139C	364.119	231.701	-0.652147	0.0254923
YNL268W	YNL268W	125.202	79.8156	-0.649517	0.0225955
YLR142W	YLR142W	371.32	238.039	-0.641464	0.0450049
YMR258C	YMR258C	55.5006	35.5813	-0.641385	0.028569
YNL251C	YNL251C	34.4382	22.1509	-0.636643	0.0450049
YGR023W	YGR023W	61.657	39.6622	-0.636501	0.028569
YGL035C	MIG1	133.9	86.2685	-0.63425	0.0225955
YOR181W	LAS17	22.1007	14.2396	-0.634184	0.043039
YAL028W	FRT2	38.7137	24.9529	-0.633639	0.0479133
YCR061W	YCR061W	30.3274	19.7686	-0.617412	0.028569
YPL247C	YPL247C	136.559	89.078	-0.61638	0.0479133
YNL066W	SUN4	70.4458	46.082	-0.612309	0.0408575
YMR313C	YMR313C	50.4926	33.0683	-0.610623	0.0315619
YKL164C	PIR1	334.17	219.066	-0.60922	0.0389882
YDR508C	YDR508C	66.8576	44.0346	-0.602455	0.0408575
YOR161C	YOR161C	76.4335	51.0996	-0.580892	0.043039
YDL128W	VCX1	146.238	97.8987	-0.578957	0.0408575
SCR1	SCR1	161.897	245.853	0.602724	0.0408575
YNL262W	POL2	10.2912	15.6937	0.608777	0.0408575
YNL225C	YNL225C	23.4553	36.1476	0.623986	0.0450049
YHR154W	RTT107	11.4509	17.9204	0.646144	0.043039
YDL058W	USO1	28.885	45.2996	0.649175	0.0254923
YPL024W	RMI1	264.645	415.134	0.649519	0.0315619
YLL021W	SPA2	12.409	19.7278	0.668846	0.0174421
YJL153C	INO1	176.171	283.209	0.684889	0.0315619
YPR141C	KAR3	11.3869	18.3205	0.686085	0.043039
YBR275C	YBR275C	6.5137	10.5148	0.690873	0.0225955
YFL008W	SMC1	15.2443	24.6378	0.692605	0.0174421
YOR195W	YOR195W	18.8638	30.788	0.706753	0.0174421
YJL115W	ASF1	56.0459	91.7484	0.711073	0.0103563
YIL159W	YIL159W	4.26259	6.99667	0.714938	0.0389882
YDR507C	GIN4	10.1407	16.8139	0.7295	0.028569
YNL102W	POL1	8.71924	14.5478	0.738526	0.028569
YPR018W	RLF2	31.8485	54.3132	0.770079	0.0174421
YBR066C	YBR066C	29.1184	50.2517	0.787243	0.0254923
YPL153C	RAD53	3.43462	6.04561	0.815736	0.0362469
YER070W	RNR1	8.68054	15.3009	0.817756	0.0225955
YLR103C	CDC45	3.59782	6.34625	0.818781	0.0389882
YJR095W	SFC1	459.587	824.311	0.842851	0.0103563
YLR183C	YLR183C	4.76199	8.6393	0.859351	0.0225955
YFR027W	ECO1	12.9813	23.8487	0.877478	0.0174421
YPL267W	YPL267W	16.641	32.0987	0.947774	0.0103563
YDR536W	YDR536W	93.9106	197.476	1.07231	0.0103563
YLR162W-A	YLR162W-A	6.54167	57.5995	3.13833	0.0103563
snR67	snR67	485.899	0	NA	0.0103563

## Sheet: Supplemental Table 3
Table S3: List of significantly differentally expressed genes upon exposure to 1.5 µL 4-ED
ID	gene	Control (FPKM)	4-ED (FPKM)	log2(fold_change)	q value
LSR1	LSR1	28.0217	54.9025	0.970326	0.00950429
Q0020	15S_RRNA	28.0835	65.5309	1.22245	0.00950429
Q0130	OLI1	1724.14	2994.92	0.796639	0.0271551
RPR1	RPR1	128.635	270.427	1.07195	0.00950429
SCR1	SCR1	158.714	378.704	1.25464	0.00950429
YBL039C	YBL039C	25.0202	11.7253	-1.09347	0.00950429
YBR201C-A	YBR201C-A	451.752	812.338	0.846548	0.0313821
YBR230W-A	YBR230W-A	1479	2541.79	0.781218	0.0271551
YBR238C	YBR238C	2.79468	1.18861	-1.23341	0.00950429
YDL157C	YDL157C	147.782	261.488	0.823272	0.00950429
YDR029W	YDR029W	48.1488	107.902	1.16415	0.00950429
YDR320C-A	DAD4	371.401	730.455	0.975818	0.00950429
YDR461C-A	YDR461C-A	1163.29	1980.68	0.767785	0.0369611
YDR532C	YDR532C	77.8469	128.866	0.72716	0.0313821
YDR536W	YDR536W	91.6514	188.832	1.04287	0.00950429
YER062C	HOR2	130.401	67.9001	-0.941474	0.00950429
YER065C	YER065C	167.64	380.322	1.18185	0.00950429
YGL028C	YGL028C	84.1498	45.394	-0.890459	0.00950429
YGL253W	HXK2	37.2928	20.2284	-0.882514	0.00950429
YGR174W-A	YGR174W-A	5872.93	13284	1.17754	0.0313821
YHR128W	YHR128W	40.8505	21.9722	-0.894678	0.0226807
YJL188C	YJL188C	127.706	258.172	1.0155	0.00950429
YJR095W	SFC1	449.59	1131.63	1.33173	0.00950429
YKL202W	YKL202W	251.268	579.778	1.20627	0.0158405
YKR039W	YKR039W	39.7872	65.7557	0.724812	0.0415813
YKR097W	PCK1	1481.51	3359.9	1.18135	0.00950429
YLR099W-A	YLR099W-A	158.627	296.602	0.902888	0.00950429
YLR307C-A	YLR307C-A	23.1091	68.5203	1.56807	0.00950429
YLR377C	FBP1	1037.59	2058.42	0.988293	0.00950429
YLR438W	CAR2	86.0447	49.789	-0.789258	0.00950429
YML090W	YML090W	110.975	252.371	1.18531	0.00950429
YML130C	YML130C	38.829	22.7349	-0.772229	0.0158405
YMR040W	YMR040W	181.738	351.441	0.951426	0.00950429
YMR169C	YMR169C	290.303	161.812	-0.843241	0.00950429
YMR256C	YMR256C	4977.53	9119.44	0.873514	0.00950429
YMR290C	YMR290C	19.7412	10.8272	-0.866553	0.0458828
YMR291W	YMR291W	49.8064	30.319	-0.716107	0.00950429
YNL112W	YNL112W	43.0674	21.0509	-1.03272	0.00950429
YNL327W	YNL327W	52.8591	31.7003	-0.737657	0.0271551
YNR014W	YNR014W	46.5145	21.8081	-1.09282	0.00950429
YOL077W-A	YOL077W-A	868.803	1634.4	0.911663	0.00950429
YOL126C	YOL126C	83.5254	139.656	0.741591	0.0226807
YOL136C	PFK27	9.94247	5.25384	-0.920232	0.0458828
YOL152W	YOL152W	82.0213	47.9222	-0.775303	0.0271551
YOR360C	PDE2	56.8658	33.1997	-0.776389	0.0158405
YOR376W	YOR376W	12.0716	31.1785	1.36894	0.00950429
YPL095C	YPL095C	143.695	81.3443	-0.820898	0.00950429
YPL111W	CAR1	147.186	76.7906	-0.938641	0.00950429
YPL156C	YPL156C	193.677	321.638	0.731787	0.0158405
YPR010C-A	YPR010C-A	5476.44	9929.69	0.858512	0.0158405
YPR074C	YPR074C	29.9608	17.6932	-0.759879	0.0313821
YPR158W	YPR158W	47.7603	25.3457	-0.91407	0.00950429
snR17a	SNR17A	65.9665	170.222	1.36761	0.00950429
snR189	snR189	11.5634	43.7239	1.91886	0.0158405
snR35	snR35	117.952	357.543	1.59991	0.00950429
snR37	snR37	26.3337	52.2828	0.989426	0.0271551
snR4	snR4	110.792	233.127	1.07326	0.0415813
snR8	snR8	25.9131	75.1864	1.53679	0.0158405

## Sheet: Supplemental Table 4
Table S4: GO Term enrichment of significantly expressed genes when treated with Dox
GO Term	GO ID	Ontology	Fold Enrichment	p-value
mitotic sister chromatid cohesion	GO:0007064	biological process	23.63	3.07e-06
mitotic cell cycle process	GO:1903047	biological process	6.02
				3.62e-06
mitotic cell cycle	GO:0000278	biological process	5.78	5.16e-06
cell cycle process	GO:0022402	biological process	3.98	1.98e-05
sister chromatid cohesion	GO:0007062	biological process	16.58	1.52e-05
DNA replication	GO:0006260	biological process	9.22	4.67e-05
double strand break repair	GO:0006302	biological process	8.4	7.7e-05
cellular response to DNA damage stimulus	GO:0006974	biological process	4.95
				5.75e-05
cellular response to stimulus	GO:0051716	biological process	2.93	2.05e-05
response to stimulus	GO:0050896	biological process	2.69	2.89e-05
replication fork	GO:0005657	cellular component	16.58	1.52e-05

## Sheet: Supplemental Table 5
Table S5: GO Term enrichment of significantly expressed genes when treated with 4-ED
GO Term	GO ID	Ontology	Fold Enrichment	p-value
Arginine catabolic process	GO:0006527	biological process	> 100	1.79e-05
Small molecule metabolic process	GO:0044281	biological process	6.2	4.45e-06
Fructose metabolic process	GO:0006000	biological process	> 100	5.30 E-07
Hexose metabolic process	GO:0019318	biological process	41.5	2.21e-06
Monosaccharide metabolic process	GO:0005996	biological process	34.91	4.25e-06
Glucose metabolic process	GO:0006006	biological process	47.14	3.63e-05
